# Supplementary material for: Development of High-Protein Vegetable Creams by Using Single-Cell Ingredients from Some Microalgae Species
Source: Foods. 2021 Oct 22;10(11):2550. doi: 10.3390/foods10112550 (PMC8621224; doi:10.3390/foods10112550)
Supplement: Supplementary file 1 [file foods-10-02550-s001.zip]

Archive with 1 entries (1 files):
- foods-1432495-supplementary.xlsx
