# Supplementary material for: Development of High-Protein Vegetable Creams by Using Single-Cell Ingredients from Some Microalgae Species
Source: Foods. 2021 Oct 22;10(11):2550. doi: 10.3390/foods10112550 (PMC8621224; doi:10.3390/foods10112550)
Supplement: Supplementary file 1 [file foods-10-02550-s001.zip › foods-1432495-supplementary.xlsx]

## Sheet: Ingredients composition
Ingredients	Energy, kilocalories (kcal/ 100g)	Fat, total (g/ 100g)	Fatty acids, saturated (g/ 100g)	Carbohydrates, available (g/ 100g)	Sugars (g/ 100g)	Dietary fibres (g/100g)	Protein (g/ 100g)	Salt (NaCl) (g/ 100g)
Spinach	30	0.5	0.1	1.1	0.9	3.4	3.6	0.2
Zucchini	25	0.3	0.1	2.6	2.5	1.3	2.4	0
Chickpea	131	2	0.3	17.7	1	6.2	7.4	0
Leek	33	0.3	0	4.2	3.9	3.1	1.8	0
Broccoli	30	0.4	0.1	2.3	2.2	2.9	2.9	0
Chard	30	0.3	0	3.6	0.7	1.3	2.8	0.5
Water	0	0	0	0	0	0	0	0
Sunflower oil	810	90	9.8	0	0	0	0	0
Salt	0	0	0	0	0	0	0	98
Spirulina	388	7.7	2.7	20.3	3.1	3.2	57.5	0.5
Chlorella	367	7	2.45	37.8	4	20	26.3	0.3
Tetraselmis	336	7.9	7.63	15.5	4.3	11.2	45.26	1.4
Nannochloropsis	321	15.1	14.75	17	0.093	14.2	34.94	8
